# Supplementary material for: A Cross-Sectional Study of the Nutritional Quality of New South Wales High School Student Food and Drink Purchases Made via an Online Canteen Ordering System
Source: Nutrients. 2021 Nov 30;13(12):4327. doi: 10.3390/nu13124327 (PMC8706117; doi:10.3390/nu13124327)
Supplement: Supplementary file 1 [file nutrients-13-04327-s001.zip]

Archive with 1 entries (1 files):
- nutrients-1431717-supplementary.pdf
